# Supplementary material for: Enhanced Performance of WO3/SnO2 Nanocomposite Electrodes with Redox-Active Electrolytes for Supercapacitors
Source: Int J Mol Sci. 2023 Mar 23;24(7):6045. doi: 10.3390/ijms24076045 (PMC10094020; doi:10.3390/ijms24076045)
Supplement: Supplementary file 1 [file ijms-24-06045-s001.zip]

Archive with 1 entries (1 files):
- ijms-2241113-supplementary.pdf
